# Supplementary material for: Using In Vitro and In Silico Analysis to Investigate the Chemical Profile and Biological Properties of Polygonum istanbulicum Extracts
Source: Plants (Basel). 2024 Dec 5;13(23):3421. doi: 10.3390/plants13233421 (PMC11644544; doi:10.3390/plants13233421)
Supplement: Supplementary file 1 [file plants-13-03421-s001.zip]

Archive with 1 entries (1 files):
- plants-3336301-supplementary.pdf
